# Supplementary material for: ﻿Morphological and multi-gene phylogenetic analyses reveal Nigrellomyces gen. nov. and one new species in Pleurotheciaceae from China
Source: MycoKeys. 2025 Sep 18;122:277–92. doi: 10.3897/mycokeys.122.164540 (PMC12464557; doi:10.3897/mycokeys.122.164540)
Supplement: XML Treatment for Nigrellomyces [file mycokeys.122.164540-treatment1.xml]

<!DOCTYPE tp:taxon-treatment
  PUBLIC "-//TaxonX//DTD Taxonomic Treatment Publishing DTD v0 20100105//EN" "tax-treatment-NSO.dtd">
<tp:taxon-treatment xmlns:tp="http://www.plazi.org/taxpub"><tp:treatment-meta><kwd-group><label>Taxon classification</label><kwd>
              <named-content content-type="kingdom">Fungi</named-content>
            </kwd><kwd>
              <named-content content-type="order">Pleurotheciales</named-content>
            </kwd><kwd>
              <named-content content-type="family">Pleurotheciaceae</named-content>
            </kwd></kwd-group><mixed-citation publication-type="journal"><person-group><name><surname>Zhang</surname><given-names>Wang-ming</given-names></name><name><surname>Song</surname><given-names>Xiao-yu</given-names></name><name><surname>Xie</surname><given-names>Wan-qing</given-names></name><name><surname>Zhou</surname><given-names>Xin-zhong</given-names></name><name><surname>Lu</surname><given-names>Juan</given-names></name><name><surname>Feng</surname><given-names>Qin-ying</given-names></name></person-group><article-title>﻿Morphological and multi-gene phylogenetic analyses reveal <italic><tp:taxon-name><tp:taxon-name-part taxon-name-part-type="genus" reg="Nigrellomyces">Nigrellomyces</tp:taxon-name-part></tp:taxon-name></italic> gen. nov. and one new species in <tp:taxon-name><tp:taxon-name-part taxon-name-part-type="family">Pleurotheciaceae</tp:taxon-name-part></tp:taxon-name> from China</article-title><source>MycoKeys</source><day>18</day><month>09</month><year>2025</year><volume>122</volume><fpage>277</fpage><lpage>292</lpage><pub-id pub-id-type="doi">10.3897/mycokeys.122.164540</pub-id></mixed-citation></tp:treatment-meta><tp:nomenclature><label>﻿</label><tp:taxon-name><object-id xmlns:xlink="http://www.w3.org/1999/xlink" content-type="arpha" xlink:type="simple">7F7424D8-99EB-5146-AFCA-7FC21943D0B4</object-id>
            <tp:taxon-name-part taxon-name-part-type="genus" reg="Nigrellomyces">Nigrellomyces</tp:taxon-name-part>
            <object-id xmlns:xlink="http://www.w3.org/1999/xlink" content-type="mycobank" xlink:type="simple">904235</object-id>
          </tp:taxon-name><tp:taxon-authority>W.M. Zhang &amp; Q.Y. Feng</tp:taxon-authority><tp:taxon-status xmlns:xlink="http://www.w3.org/1999/xlink" xlink:type="simple">gen. nov.</tp:taxon-status></tp:nomenclature><tp:treatment-sec sec-type="etymology" id="SECID0ETTAI"><title>Etymology.</title><p>“<italic><tp:taxon-name><tp:taxon-name-part taxon-name-part-type="genus" reg="Nigrellomyces">Nigrellomyces</tp:taxon-name-part></tp:taxon-name></italic>” refers to the small, dark-colored conidia characteristic of this genus.</p></tp:treatment-sec><tp:treatment-sec sec-type="description" id="SECID0EAUAI"><title>Description.</title><p><bold><italic>Saprobic</italic></bold> on decaying wood submerged in a freshwater stream. <bold>Asexual morph: <italic>Colonies</italic></bold> superficial, effuse, hairy, brown to black, scattered, with glistening conidial masses at apex. <bold><italic>Mycelium</italic></bold> partly superficial, partly immersed, consisting of branched, septate, smooth, smooth-walled, hyaline to pale brown hyphae. <bold><italic>Conidiophores</italic></bold> macronematous, mononematous, solitary, erect, unbranched, septate, straight or flexuous, cylindrical, slightly constricted at septa, dark brown, becoming pale brown to brown towards the apex. <bold><italic>Conidiogenous cells</italic></bold> polyblastic, integrated, terminal or intercalary sympodial proliferations, sometimes denticles, cylindrical, reniform, swollen at the top, pale brown to brown. <bold><italic>Conidia</italic></bold> acrogenous, subglobose to globose, ovoid to obovoid, or ellipsoidal, aseptate, occasionally forming chains in water, guttulate, subhyaline to brown or black, smooth-walled. <bold>Sexual morph</bold>: Undetermined.</p></tp:treatment-sec><tp:treatment-sec sec-type="type species" id="SECID0E4UAI"><title>Type species.</title><p><italic><tp:taxon-name><tp:taxon-name-part taxon-name-part-type="genus" reg="Nigrellomyces">Nigrellomyces</tp:taxon-name-part> <tp:taxon-name-part taxon-name-part-type="species" reg="aquaticus">aquaticus</tp:taxon-name-part></tp:taxon-name></italic> W.M. Zhang &amp; Q.Y. Feng</p></tp:treatment-sec><tp:treatment-sec sec-type="notes" id="SECID0EOVAI"><title>Notes.</title><p>Morphologically, <italic><tp:taxon-name><tp:taxon-name-part taxon-name-part-type="genus" reg="Nigrellomyces">Nigrellomyces</tp:taxon-name-part></tp:taxon-name></italic> can be readily distinguished from other genera in <tp:taxon-name><tp:taxon-name-part taxon-name-part-type="family">Pleurotheciaceae</tp:taxon-name-part></tp:taxon-name> by its polyblastic, reniform conidiogenous cells with curved apices and subglobose to globose, ovoid to obovoid, or ellipsoidal, aseptate conidia that occasionally form chains in water. Phylogenetically, <italic><tp:taxon-name><tp:taxon-name-part taxon-name-part-type="genus" reg="Nigrellomyces">Nigrellomyces</tp:taxon-name-part></tp:taxon-name></italic> forms a distinct clade within <tp:taxon-name><tp:taxon-name-part taxon-name-part-type="family">Pleurotheciaceae</tp:taxon-name-part></tp:taxon-name>, supporting its recognition as a new genus. Herein, we establish the genus <italic><tp:taxon-name><tp:taxon-name-part taxon-name-part-type="genus" reg="Nigrellomyces">Nigrellomyces</tp:taxon-name-part></tp:taxon-name></italic> to accommodate a new species, <italic><tp:taxon-name><tp:taxon-name-part taxon-name-part-type="genus" reg="Nigrellomyces">N.</tp:taxon-name-part> <tp:taxon-name-part taxon-name-part-type="species" reg="aquaticus">aquaticus</tp:taxon-name-part></tp:taxon-name></italic>, which is designated as the type species based on both molecular evidence and its distinctive conidial morphology.</p></tp:treatment-sec></tp:taxon-treatment>
