# Supplementary material for: ﻿Morphological and multi-gene phylogenetic analyses reveal Nigrellomyces gen. nov. and one new species in Pleurotheciaceae from China
Source: MycoKeys. 2025 Sep 18;122:277–92. doi: 10.3897/mycokeys.122.164540 (PMC12464557; doi:10.3897/mycokeys.122.164540)
Supplement: XML Treatment for Nigrellomyces aquaticus [file mycokeys.122.164540-treatment2.xml]

<!DOCTYPE tp:taxon-treatment
  PUBLIC "-//TaxonX//DTD Taxonomic Treatment Publishing DTD v0 20100105//EN" "tax-treatment-NSO.dtd">
<tp:taxon-treatment xmlns:tp="http://www.plazi.org/taxpub"><tp:treatment-meta><kwd-group><label>Taxon classification</label><kwd>
              <named-content content-type="kingdom">Fungi</named-content>
            </kwd><kwd>
              <named-content content-type="order">Pleurotheciales</named-content>
            </kwd><kwd>
              <named-content content-type="family">Pleurotheciaceae</named-content>
            </kwd></kwd-group><mixed-citation publication-type="journal"><person-group><name><surname>Zhang</surname><given-names>Wang-ming</given-names></name><name><surname>Song</surname><given-names>Xiao-yu</given-names></name><name><surname>Xie</surname><given-names>Wan-qing</given-names></name><name><surname>Zhou</surname><given-names>Xin-zhong</given-names></name><name><surname>Lu</surname><given-names>Juan</given-names></name><name><surname>Feng</surname><given-names>Qin-ying</given-names></name></person-group><article-title>﻿Morphological and multi-gene phylogenetic analyses reveal <italic><tp:taxon-name><tp:taxon-name-part taxon-name-part-type="genus" reg="Nigrellomyces">Nigrellomyces</tp:taxon-name-part></tp:taxon-name></italic> gen. nov. and one new species in <tp:taxon-name><tp:taxon-name-part taxon-name-part-type="family">Pleurotheciaceae</tp:taxon-name-part></tp:taxon-name> from China</article-title><source>MycoKeys</source><day>18</day><month>09</month><year>2025</year><volume>122</volume><fpage>277</fpage><lpage>292</lpage><pub-id pub-id-type="doi">10.3897/mycokeys.122.164540</pub-id></mixed-citation></tp:treatment-meta><tp:nomenclature><label>﻿</label><tp:taxon-name><object-id xmlns:xlink="http://www.w3.org/1999/xlink" content-type="arpha" xlink:type="simple">7F555DA3-023B-5642-BD3C-D56CA69F9FEB</object-id>
            <tp:taxon-name-part taxon-name-part-type="genus" reg="Nigrellomyces">Nigrellomyces</tp:taxon-name-part>
            <tp:taxon-name-part taxon-name-part-type="species" reg="aquaticus">aquaticus</tp:taxon-name-part>
            <object-id xmlns:xlink="http://www.w3.org/1999/xlink" content-type="mycobank" xlink:type="simple">904236</object-id>
          </tp:taxon-name><tp:taxon-authority>W.M. Zhang &amp; Q.Y. Feng</tp:taxon-authority><tp:taxon-status xmlns:xlink="http://www.w3.org/1999/xlink" xlink:type="simple">sp. nov.</tp:taxon-status><xref ref-type="fig" rid="F2">Fig. 2</xref></tp:nomenclature><tp:treatment-sec sec-type="etymology" id="SECID0EMYAI"><title>Etymology.</title><p>“<italic><tp:taxon-name><tp:taxon-name-part taxon-name-part-type="genus" reg="Nigrellomyces"/><tp:taxon-name-part taxon-name-part-type="species" reg="aquaticus">aquaticus</tp:taxon-name-part></tp:taxon-name></italic>’’ refers to the aquatic habitat of this fungus.</p><fig id="F2" position="float" orientation="portrait"><object-id xmlns:xlink="http://www.w3.org/1999/xlink" content-type="doi" xlink:type="simple">10.3897/mycokeys.122.164540.figure2</object-id><object-id xmlns:xlink="http://www.w3.org/1999/xlink" content-type="arpha" xlink:type="simple">7DC3A35D-2740-5523-9ED3-11FF6DD27297</object-id><label>Figure 2.</label><caption><p><italic><tp:taxon-name><tp:taxon-name-part taxon-name-part-type="genus" reg="Nigrellomyces">Nigrellomyces</tp:taxon-name-part> <tp:taxon-name-part taxon-name-part-type="species" reg="aquaticus">aquaticus</tp:taxon-name-part></tp:taxon-name></italic> (GZAAS 25-0660, holotype). a, b. Colonies on the host surface; c–f. Conidiophores, conidiogenous cells, and conidia; g–h. Conidiogenous cells; i-j. Conidiogenous cells and conidia; k. Germinated conidium; l–o. Conidia; p, q. Colonies on <abbrev xmlns:xlink="http://www.w3.org/1999/xlink" xlink:title="potato dextrose agar" id="ABBRID0EPZAI" xlink:type="simple">PDA</abbrev> from above and below after 41 days of incubation at room temperature. Scale bars: 60 μm (d–f); 50 μm (c); 20 μm (g–j); 10 μm (k–o).</p></caption><graphic xmlns:xlink="http://www.w3.org/1999/xlink" xlink:href="mycokeys-122-277-g002.jpg" position="float" orientation="portrait" xlink:type="simple" id="oo_1418833.jpg"><uri content-type="original_file" xlink:type="simple">https://binary.pensoft.net/fig/1418833</uri></graphic></fig></tp:treatment-sec><tp:treatment-sec sec-type="Holotype" id="SECID0EYZAI"><title>Holotype.</title><p>GZAAS 25-0660</p></tp:treatment-sec><tp:treatment-sec sec-type="description" id="SECID0E4ZAI"><title>Description.</title><p><bold><italic>Saprobic</italic></bold> on decaying wood submerged in a freshwater stream. <bold>Asexual morph: <italic>Colonies</italic></bold> superficial, effuse, hairy, brown to black, scattered, with glistening conidial masses at apex. <bold><italic>Mycelium</italic></bold> partly superficial, partly immersed, consisting of branched, septate, smooth, smooth-walled, hyaline to pale brown hyphae. <bold><italic>Conidiophores</italic></bold> macronematous, mononematous, solitary, erect, unbranched, multi-septate, straight, or flexuous, cylindrical, slightly constricted at septa, 146–364 × 4.5–8 μm <italic>x ̄</italic> = 224 × 5.8 μm, n = 25), dark brown, becoming pale brown to brown towards the apex. <bold><italic>Conidiogenous cells</italic></bold> polyblastic, integrated, terminal or intercalary, sympodial proliferations, sometimes denticles, cylindrical, reniform, curved, and swollen at the apex, 8.5–28 × 4–6 μm <italic>x ̄</italic> = 20 × 5.2 μm, n = 25), pale brown to brown. <bold><italic>Conidia</italic></bold> acrogenous, subglobose to globose, ovoid to obovoid, or ellipsoidal, aseptate, occasionally forming chains in water, guttulate, 7.5–12.5 × 5–8.5 μm <italic>x ̄</italic> = 8.9 × 7 μm, n = 25), light brown or black, smooth-walled, sometimes have small apiculus at the base. <bold>Sexual morph</bold>: Undetermined.</p></tp:treatment-sec><tp:treatment-sec sec-type="description" id="SECID0EA2AI"><title>Culture characteristics.</title><p>Conidia germinate on <abbrev xmlns:xlink="http://www.w3.org/1999/xlink" xlink:title="potato dextrose agar" id="ABBRID0EG2AI" xlink:type="simple">PDA</abbrev> within 17 hours, producing germ tubes from the conidial body. Colonies on <abbrev xmlns:xlink="http://www.w3.org/1999/xlink" xlink:title="potato dextrose agar" id="ABBRID0EK2AI" xlink:type="simple">PDA</abbrev> are irregular with a flat surface and undulate margin, reaching 38 cm in diameter after 41 days at room temperature (approximately 25 °C), and are brown to dark brown on both the surface and reverse sides.</p></tp:treatment-sec><tp:treatment-sec sec-type="material" id="SECID0EO2AI"><title>Material examined.</title><p>China • Guizhou Province, Guiyang City, Baiyun District, Changpo Ling National Forest Park, on rotting wood in a freshwater habitat, 15 March 2025, Wang-Ming Zhang, QX13 (GZAAS 25-0660, holotype), ex-type living cultures <abbrev xmlns:xlink="http://www.w3.org/1999/xlink" xlink:title="Guizhou Culture Collection" id="ABBRID0EU2AI" xlink:type="simple">GZCC</abbrev> 25-0630; • Ibid., QX13.1 (GZAAS 25-0661, paratype), living culture <abbrev xmlns:xlink="http://www.w3.org/1999/xlink" xlink:title="Guizhou Culture Collection" id="ABBRID0EY2AI" xlink:type="simple">GZCC</abbrev> 25-0631.</p></tp:treatment-sec><tp:treatment-sec sec-type="notes" id="SECID0E32AI"><title>Notes.</title><p>In our phylogenetic tree (Fig. <xref ref-type="fig" rid="F1">1</xref>), isolates (<abbrev xmlns:xlink="http://www.w3.org/1999/xlink" xlink:title="Guizhou Culture Collection" id="ABBRID0EG3AI" xlink:type="simple">GZCC</abbrev> 25-0630 and <abbrev xmlns:xlink="http://www.w3.org/1999/xlink" xlink:title="Guizhou Culture Collection" id="ABBRID0EK3AI" xlink:type="simple">GZCC</abbrev> 25-0631) formed a sister clade to <italic><tp:taxon-name><tp:taxon-name-part taxon-name-part-type="genus" reg="Neomonodictys">Neomonodictys</tp:taxon-name-part> <tp:taxon-name-part taxon-name-part-type="species" reg="aquatica">aquatica</tp:taxon-name-part></tp:taxon-name></italic> (KUNCC 21-10708) and <italic><tp:taxon-name><tp:taxon-name-part taxon-name-part-type="genus" reg="Neomonodictys">N.</tp:taxon-name-part> <tp:taxon-name-part taxon-name-part-type="species" reg="muriformis">muriformis</tp:taxon-name-part></tp:taxon-name></italic> (MFLUCC 16-1136) with weak support. <italic><tp:taxon-name><tp:taxon-name-part taxon-name-part-type="genus" reg="Nigrellomyces">Nigrellomyces</tp:taxon-name-part> <tp:taxon-name-part taxon-name-part-type="species" reg="aquaticus">aquaticus</tp:taxon-name-part></tp:taxon-name></italic> (GZAAS 25-0660) can be distinguished from <italic><tp:taxon-name><tp:taxon-name-part taxon-name-part-type="genus" reg="Neomonodictys">Neomonodictys</tp:taxon-name-part> <tp:taxon-name-part taxon-name-part-type="species" reg="aquatica">aquatica</tp:taxon-name-part></tp:taxon-name></italic> (KUN-HKAS 115806) and <italic><tp:taxon-name><tp:taxon-name-part taxon-name-part-type="genus" reg="Neomonodictys">N.</tp:taxon-name-part> <tp:taxon-name-part taxon-name-part-type="species" reg="muriformis">muriformis</tp:taxon-name-part></tp:taxon-name></italic> (MFLU 17-1178) by its longer conidiophores, elongated, polyblastic conidiogenous cells, and aseptate conidia (<xref ref-type="bibr" rid="B23">Hyde et al. 2020</xref>; <xref ref-type="bibr" rid="B19">Huang et al. 2022</xref>). Moreover, base pair comparison of <italic><tp:taxon-name><tp:taxon-name-part taxon-name-part-type="genus" reg="Nigrellomyces">Nigrellomyces</tp:taxon-name-part> <tp:taxon-name-part taxon-name-part-type="species" reg="aquaticus">aquaticus</tp:taxon-name-part></tp:taxon-name></italic> (<abbrev xmlns:xlink="http://www.w3.org/1999/xlink" xlink:title="Guizhou Culture Collection" id="ABBRID0EY5AI" xlink:type="simple">GZCC</abbrev> 25-0630) and <italic><tp:taxon-name><tp:taxon-name-part taxon-name-part-type="genus" reg="Neomonodictys">N.</tp:taxon-name-part> <tp:taxon-name-part taxon-name-part-type="species" reg="muriformis">muriformis</tp:taxon-name-part></tp:taxon-name></italic> (MFLUCC 16-1136) shows 96/588 bp differences in ITS (16.3%, gaps 37 bp) and 22/829 bp differences in LSU (2.7%, gap one bp). Therefore, based on multigene phylogenetic analysis and morphological differences, we introduce <italic><tp:taxon-name><tp:taxon-name-part taxon-name-part-type="genus" reg="Nigrellomyces">Nigrellomyces</tp:taxon-name-part> <tp:taxon-name-part taxon-name-part-type="species" reg="aquaticus">aquaticus</tp:taxon-name-part></tp:taxon-name></italic> as a novel genus and species.</p></tp:treatment-sec><tp:treatment-sec><!--Section generated to contain objects referenced in tp:taxon-treatment.--><fig id="F1" position="float" orientation="portrait"><object-id xmlns:xlink="http://www.w3.org/1999/xlink" content-type="doi" xlink:type="simple">10.3897/mycokeys.122.164540.figure1</object-id><object-id xmlns:xlink="http://www.w3.org/1999/xlink" content-type="arpha" xlink:type="simple">E7C697FA-4E3D-5313-A2C9-F453267236C6</object-id><label>Figure 1.</label><caption><p>Phylogenetic tree generated from <abbrev xmlns:xlink="http://www.w3.org/1999/xlink" xlink:title="Maximum likelihood" id="ABBRID0EMPAI" xlink:type="simple">ML</abbrev> analysis based on the combined LSU, ITS, SSU, and <italic>rpb</italic>2 sequence data. Bootstrap support values for maximum likelihood greater than 75% (<abbrev xmlns:xlink="http://www.w3.org/1999/xlink" xlink:title="Maximum likelihood" id="ABBRID0ESPAI" xlink:type="simple">ML</abbrev> left) and Bayesian posterior probabilities ≥ 0.95 (<abbrev xmlns:xlink="http://www.w3.org/1999/xlink" xlink:title="Posterior probabilities" id="ABBRID0EWPAI" xlink:type="simple">BYPP</abbrev> right) are shown at the nodes. The tree was rooted with <italic><tp:taxon-name><tp:taxon-name-part taxon-name-part-type="genus" reg="Conioscypha">Conioscypha</tp:taxon-name-part> <tp:taxon-name-part taxon-name-part-type="species" reg="lignicola">lignicola</tp:taxon-name-part></tp:taxon-name></italic> (CBS 335.93) and <italic><tp:taxon-name><tp:taxon-name-part taxon-name-part-type="genus" reg="Conioscypha">C.</tp:taxon-name-part> <tp:taxon-name-part taxon-name-part-type="species" reg="minutispora">minutispora</tp:taxon-name-part></tp:taxon-name></italic> (CBS 137253). Ex-type strains are denoted with “<sup>T,</sup>” and newly isolated strains are in bold red fonts.</p></caption><graphic xmlns:xlink="http://www.w3.org/1999/xlink" xlink:href="mycokeys-122-277-g001.jpg" position="float" orientation="portrait" xlink:type="simple" id="oo_1418832.jpg"><uri content-type="original_file" xlink:type="simple">https://binary.pensoft.net/fig/1418832</uri></graphic></fig></tp:treatment-sec><ref-list><ref id="B23"><mixed-citation xmlns:xlink="http://www.w3.org/1999/xlink" xlink:type="simple"><person-group><name name-style="western"><surname>Hyde</surname><given-names>KD</given-names></name><name name-style="western"><surname>Dong</surname><given-names>Y</given-names></name><name name-style="western"><surname>Phookamsak</surname><given-names>R</given-names></name><name name-style="western"><surname>Jeewon</surname><given-names>R</given-names></name><name name-style="western"><surname>Bhat</surname><given-names>DJ</given-names></name><name name-style="western"><surname>Jones</surname><given-names>EBG</given-names></name><name name-style="western"><surname>Liu</surname><given-names>NG</given-names></name><name name-style="western"><surname>Abeywickrama</surname><given-names>PD</given-names></name><name name-style="western"><surname>Mapook</surname><given-names>A</given-names></name><name name-style="western"><surname>Wei</surname><given-names>D</given-names></name><name name-style="western"><surname>Perera</surname><given-names>RH</given-names></name><name name-style="western"><surname>Manawasinghe</surname><given-names>IS</given-names></name><name name-style="western"><surname>Pem</surname><given-names>D</given-names></name><name name-style="western"><surname>Bundhun</surname><given-names>D</given-names></name><name name-style="western"><surname>Karunarathna</surname><given-names>A</given-names></name><name name-style="western"><surname>Ekanayaka</surname><given-names>AH</given-names></name><name name-style="western"><surname>Bao</surname><given-names>DF</given-names></name><name name-style="western"><surname>Li</surname><given-names>J</given-names></name><name name-style="western"><surname>Samarakoon</surname><given-names>MC</given-names></name><name name-style="western"><surname>Chaiwan</surname><given-names>N</given-names></name><name name-style="western"><surname>Lin</surname><given-names>CG</given-names></name><name name-style="western"><surname>Phutthacharoen</surname><given-names>K</given-names></name><name name-style="western"><surname>Zhang</surname><given-names>S-N</given-names></name><name name-style="western"><surname>Senanayake</surname><given-names>IC</given-names></name><name name-style="western"><surname>Goonasekara</surname><given-names>ID</given-names></name><name name-style="western"><surname>Thambugala</surname><given-names>KM</given-names></name><name name-style="western"><surname>Phukhamsakda</surname><given-names>C</given-names></name><name name-style="western"><surname>Tennakoon</surname><given-names>DS</given-names></name><name name-style="western"><surname>Jiang</surname><given-names>HB</given-names></name><name name-style="western"><surname>Yang</surname><given-names>J</given-names></name><name name-style="western"><surname>Zeng</surname><given-names>M</given-names></name><name name-style="western"><surname>Huanraluek</surname><given-names>N</given-names></name><name name-style="western"><surname>Liu</surname><given-names>JK</given-names></name><name name-style="western"><surname>Wijesinghe</surname><given-names>SN</given-names></name><name name-style="western"><surname>Tian</surname><given-names>Q</given-names></name><name name-style="western"><surname>Tibpromma</surname><given-names>S</given-names></name><name name-style="western"><surname>Brahmanage</surname><given-names>RS</given-names></name><name name-style="western"><surname>Boonmee</surname><given-names>S</given-names></name><name name-style="western"><surname>Huang</surname><given-names>SK</given-names></name><name name-style="western"><surname>Thiyagaraja</surname><given-names>V</given-names></name><name name-style="western"><surname>Lu</surname><given-names>YZ</given-names></name><name name-style="western"><surname>Jayawardena</surname><given-names>RS</given-names></name><name name-style="western"><surname>Dong</surname><given-names>W</given-names></name><name name-style="western"><surname>Yang</surname><given-names>EF</given-names></name><name name-style="western"><surname>Singh</surname><given-names>SK</given-names></name><name name-style="western"><surname>Singh</surname><given-names>SM</given-names></name><name name-style="western"><surname>Rana</surname><given-names>S</given-names></name><name name-style="western"><surname>Lad</surname><given-names>SS</given-names></name><name name-style="western"><surname>Anand</surname><given-names>G</given-names></name><name name-style="western"><surname>Devadatha</surname><given-names>B</given-names></name><name name-style="western"><surname>Niranjan</surname><given-names>M</given-names></name><name name-style="western"><surname>Sarma</surname><given-names>VV</given-names></name><name name-style="western"><surname>Liimatainen</surname><given-names>K</given-names></name><name name-style="western"><surname>Aguirre-Hudson</surname><given-names>B</given-names></name><name name-style="western"><surname>Niskanen</surname><given-names>T</given-names></name><name name-style="western"><surname>Overall</surname><given-names>A</given-names></name><name name-style="western"><surname>Alvarenga</surname><given-names>RLM</given-names></name><name name-style="western"><surname>Gibertoni</surname><given-names>TB</given-names></name><name name-style="western"><surname>Pfliegler</surname><given-names>WP</given-names></name><name name-style="western"><surname>Horváth</surname><given-names>E</given-names></name><name name-style="western"><surname>Imre</surname><given-names>A</given-names></name><name name-style="western"><surname>Alves</surname><given-names>AL</given-names></name><name name-style="western"><surname>da Silva Santos</surname><given-names>AC</given-names></name><name name-style="western"><surname>Tiago</surname><given-names>PV</given-names></name><name name-style="western"><surname>Bulgakov</surname><given-names>TS</given-names></name><name name-style="western"><surname>Wanasinghe</surname><given-names>DN</given-names></name><name name-style="western"><surname>Bahkali</surname><given-names>AH</given-names></name><name name-style="western"><surname>Doilom</surname><given-names>M</given-names></name><name name-style="western"><surname>Elgorban</surname><given-names>AM</given-names></name><name name-style="western"><surname>Maharachchikumbura</surname><given-names>SSN</given-names></name><name name-style="western"><surname>Rajeshkumar</surname><given-names>KC</given-names></name><name name-style="western"><surname>Haelewaters</surname><given-names>D</given-names></name><name name-style="western"><surname>Mortimer</surname><given-names>PE</given-names></name><name name-style="western"><surname>Zhao</surname><given-names>Q</given-names></name><name name-style="western"><surname>Lumyong</surname><given-names>S</given-names></name><name name-style="western"><surname>Xu</surname><given-names>J</given-names></name><name name-style="western"><surname>Sheng</surname><given-names>J</given-names></name></person-group> (<year>2020</year>) <article-title>Fungal diversity notes 1151–1276: Taxonomic and phylogenetic contributions on genera and species of fungal taxa.</article-title><source>Fungal Diversity</source><volume>100</volume>: <fpage>5</fpage>–<lpage>277</lpage>. <ext-link xlink:href="10.1007/s13225-020-00439-5" ext-link-type="doi" xlink:type="simple">https://doi.org/10.1007/s13225-020-00439-5</ext-link></mixed-citation></ref><ref id="B19"><mixed-citation xmlns:xlink="http://www.w3.org/1999/xlink" xlink:type="simple"><person-group><name name-style="western"><surname>Huang</surname><given-names>SP</given-names></name><name name-style="western"><surname>Bao</surname><given-names>DF</given-names></name><name name-style="western"><surname>Shen</surname><given-names>HW</given-names></name><name name-style="western"><surname>Su</surname><given-names>HY</given-names></name><name name-style="western"><surname>Luo</surname><given-names>ZL</given-names></name></person-group> (<year>2022</year>) <italic><tp:taxon-name><tp:taxon-name-part taxon-name-part-type="genus">Neomonodictys</tp:taxon-name-part> <tp:taxon-name-part taxon-name-part-type="species">aquatica</tp:taxon-name-part></tp:taxon-name></italic> sp. nov. (<tp:taxon-name><tp:taxon-name-part taxon-name-part-type="family">Pleurotheciaceae</tp:taxon-name-part></tp:taxon-name>) from a plateau lake in Yunnan Province, China. Biodiversity Data Journal 10: e76842. <ext-link xlink:href="10.3897/BDJ.10.e76842" ext-link-type="doi" xlink:type="simple">https://doi.org/10.3897/BDJ.10.e76842</ext-link></mixed-citation></ref></ref-list></tp:taxon-treatment>
